# Supplementary material for: Lipid Dys-Homeostasis Contributes to APOE4-Associated AD Pathology
Source: Cells. 2022 Nov 15;11(22):3616. doi: 10.3390/cells11223616 (PMC9688773; doi:10.3390/cells11223616)
Supplement: Supplementary file 1 [file cells-11-03616-s001.zip]

Archive with 2 entries (2 files):
- Lazar et al. R1 Table S1.xlsx
- Lazar et al. R1 Table S2.xlsx
