# Supplementary material for: Lipid Dys-Homeostasis Contributes to APOE4-Associated AD Pathology
Source: Cells. 2022 Nov 15;11(22):3616. doi: 10.3390/cells11223616 (PMC9688773; doi:10.3390/cells11223616)
Supplement: Supplementary file 1 [file cells-11-03616-s001.zip › Lazar et al. R1 Table S1.xlsx]

## Sheet: DEG
	Mean of APOE3	Mean of APOE4	Difference	SE of difference	t ratio	P value	q value
Cyp27a1	2.944	2.664	0.2799	0.2421	1.156	0.268488	0.563205
Cyp46a1	262.9	184.8	78.16	14.63	5.344	0.000133	0.00364
Dhcr24	216.2	219.4	-3.149	9.592	0.3282	0.747961	0.784496
Dhcr7	37.81	33.52	4.289	1.755	2.443	0.029584	0.100845
Hmgcr	136.6	147.7	-11.13	10.3	1.08	0.299649	0.565188
Hsd3b7	6.348	4.963	1.385	0.3935	3.518	0.003778	0.025758
Cpt1a	31.12	29.74	1.374	3.008	0.4566	0.655478	0.744787
Cpt1c	106.2	105	1.176	5.968	0.1971	0.846786	0.855254
Cpt2	4.608	4.103	0.505	0.3539	1.427	0.177202	0.4393
Cptp	21.38	19.47	1.906	1.009	1.889	0.081435	0.246749
Dag1	100.9	104.7	-3.896	5.43	0.7175	0.485759	0.637388
Degs1	54.58	52.84	1.739	1.65	1.054	0.310884	0.565188
Degs2	4.007	3.852	0.1547	0.3722	0.4155	0.684531	0.746687
Elovl1	9.113	9.089	0.02422	0.7068	0.03427	0.97318	0.947808
Elovl2	15.32	17.06	-1.746	1.301	1.343	0.202356	0.459853
Elovl4	65.49	63.17	2.32	3.143	0.7381	0.473539	0.637388
Elovl5	72.94	60.79	12.16	4.486	2.71	0.017853	0.081142
Elovl6	53.66	57.28	-3.626	5.324	0.681	0.50781	0.637388
Elovl7	12.8	17.89	-5.086	2.062	2.466	0.028326	0.100845
Fads1	265.6	275	-9.462	14.11	0.6706	0.514211	0.637388
Fads2	117.2	114.2	3.052	5.001	0.6102	0.552245	0.65477
Fads3	38.14	34.6	3.54	2.356	1.503	0.156825	0.427661
Pemt	1.526	1.082	0.4438	0.2646	1.677	0.117387	0.331971
Pcyt1a	44.48	47.52	-3.04	3.159	0.9623	0.353473	0.60245
Pcyt1b	55.56	64.46	-8.897	2.397	3.711	0.002613	0.023753
Pcyt2	68.64	53.8	14.84	3.552	4.179	0.001081	0.014744
Scd1	198.3	245.6	-47.35	16.29	2.907	0.012254	0.066833
Scd2	1470	1538	-68.22	85.47	0.7981	0.439133	0.637388
Scd3	4.96	5.443	-0.4824	0.5706	0.8455	0.413149	0.637388
