# Supplementary material for: Lipid Dys-Homeostasis Contributes to APOE4-Associated AD Pathology
Source: Cells. 2022 Nov 15;11(22):3616. doi: 10.3390/cells11223616 (PMC9688773; doi:10.3390/cells11223616)
Supplement: Supplementary file 1 [file cells-11-03616-s001.zip › Lazar et al. R1 Table S2.xlsx]

## Sheet: Raw data PL
			APOE3								APOE4
Lipid assignment	Lipids\Samples-Periods	Count	PL1	PL2	PL3	PL4	PL5	PL6	PL7	PL15	PL8	PL9	PL10	PL11	PL12	PL13	PL14	PL16
			Peak area	Peak area	Peak area	Peak area	Peak area	Peak area	Peak area	Peak area	Peak area	Peak area	Peak area	Peak area	Peak area	Peak area	Peak area	Peak area
16:0/16:0	PC 32:0 (SM/PC)	16	248683	2.05985e+06	3.15658e+06	5.01907e+06	5.14927e+06	3.54587e+06	2.22484e+06	4.93532e+06	4.51269e+06	4073234	4.61501e+06	4.67926e+06	6.10548e+06	4.52882e+06	5.05791e+06	4212602
Std & 16:0/18:0	PC 34:0 (SM/PC)	16	65011.2	546833	875284	1.3965e+06	1.31645e+06	1.52104e+06	259222	2.21667e+06	1.04298e+06	1.22658e+06	1.22315e+06	1.22638e+06	1.9061e+06	1.16758e+06	1.95119e+06	1.0837e+06
16:0/18:1	PC 34:1 (SM/PC)	16	542653	3.1874e+06	3.90172e+06	5.74626e+06	6.39073e+06	4.85195e+06	5.22855e+06	5.74904e+06	6.58622e+06	5.33552e+06	5.27888e+06	5.599e+06	6.62328e+06	6.16719e+06	6.06786e+06	5.39907e+06
18:0/18:1	PC 36:1 (SM/PC)	16	168533	1.13106e+06	1.83508e+06	2.59299e+06	2.51123e+06	1.93e+06	1679392	2.39495e+06	3.36831e+06	2.54585e+06	2.35465e+06	2.58387e+06	3.3637e+06	2.87296e+06	2.62103e+06	2.34083e+06
18:1/18:1	PC 36:2 (SM/PC)	16	48080.3	396847	475758	717573	706866	447818	636290	687470	921790	728936	733699	751572	962733	784108	776393	601769
16:0/20:4	PC 36:4 (SM/PC)	16	35186.4	420584	626902	914605	1054511	818267	1.19914e+06	1054517	1.3193e+06	900702	858026	967938	1.20843e+06	1.12117e+06	995139	801566
18:0/20:1	PC 38:1 (SM/PC)	14	0	40251.5	67783.9	105556	112321	71944.9	0	154615	115828	97663.2	126122	89182.6	95736.8	186276	158776	65538.9
18:1/20:1	PC 38:2 (SM/PC)	15	5837.7	24915.8	16461.4	70506.6	60331.1	47414.2	110816	68706.4	82906	50114.4	71884.8	102715	63222.1	92229.8	90562.3	0
18:0/20:4	PC 38:4 (SM/PC)	16	41622.2	509891	591830	1.25079e+06	1.06015e+06	866864	1.00876e+06	1.14931e+06	1.47313e+06	1.13042e+06	1106720	1156204	1.45622e+06	1.29164e+06	1.22238e+06	826682
16:0/22:6	PC 38:6 (SM/PC)	16	42450	381509	473009	808452	750616	605751	1.05483e+06	713323	1.15778e+06	813886	1.14324e+06	813173	996492	879879	884859	635212
18:0/22:6	PC 40:6 (SM/PC)	16	14585.8	193476	321986	550853	557820	426033	434382	526310	799956	475136	516858	578740	765269	629598	523167	321780
16:0/18:1	PE 34:1 (-PE)	16	13558.6	396083	502999	590935	531916	422527	250540	466315	592105	530954	536701	526289	578709	564695	582129	462686
18:0/18:1	PE 36:1 (-PE)	16	15583.2	632768	748850	891084	783054	690359	189530	742965	809637	793534	819144	830704	850441	826161	972447	716585
18:1/18:1	PE 36:2 (-PE)	16	22984.5	465971	633981	682496	628589	530497	327327	572771	665916	590594	615428	616505	594860	730189	672054	576540
16:0/20:4	PE 36:4 (-PE)	16	7187.5	116868	149670	182105	142282	141541	150073	165816	184976	146972	134498	151957	147953	160216	152568	135150
18:0/20:1	PE 38:1 (-PE)	14	0	60780.7	85478.6	90999.6	83917.4	68783.5	0	74247.9	75440.9	78993.1	76382.8	79038.4	88441.2	85921	87737.8	73326.2
18:1/20:1	PE 38:2 (-PE)	15	0	62018.3	76783.7	104162	84091	69921.3	34210.3	77218	89483.3	90318.6	95789.4	87952.3	89482	89475.8	93946.8	79539.6
18:0/20:4	PE 38:4 (-PE)	16	58669.4	914741	1.13815e+06	1.33362e+06	1.07843e+06	1.11891e+06	587769	1.22071e+06	1.20836e+06	1.08054e+06	1.09064e+06	1.10915e+06	1166785	1.23723e+06	1.1671e+06	1.0233e+06
16:0/22:6	PE 38:6 (-PE)	16	32986.9	566594	745409	891916	707323	684765	715766	707146	848702	642851	704857	680189	688508	775075	670761	674688
18:0/22:6	PE 40:6 (-PE)	16	109860	1.77238e+06	2163199	2.64636e+06	2.2836e+06	2.12736e+06	1.22555e+06	2.18097e+06	2.5189e+06	2.0846e+06	1.96001e+06	2156378	2.15471e+06	2.28696e+06	2.3498e+06	2.14187e+06

## Sheet: Analysis PL
			APOE3								APOE4
Lipid assignment	Lipids\Samples-Periods	Count	PL1	PL2	PL3	PL4	PL5	PL6	PL7	PL15	PL8	PL9	PL10	PL11	PL12	PL13	PL14	PL16
16:0/16:0	PC 32:0 (SM/PC)	16	248683	2.05985e+06	3.15658e+06	5.01907e+06	5.14927e+06	3.54587e+06	2.22484e+06	4.93532e+06	4.51269e+06	4073234	4.61501e+06	4.67926e+06	6.10548e+06	4.52882e+06	5.05791e+06	4212602
Std & 16:0/18:0	PC 34:0 (SM/PC)	16	65011.2	546833	875284	1.3965e+06	1.31645e+06	1.52104e+06	259222	2.21667e+06	1.04298e+06	1.22658e+06	1.22315e+06	1.22638e+06	1.9061e+06	1.16758e+06	1.95119e+06	1.0837e+06
16:0/18:1	PC 34:1 (SM/PC)	16	542653	3.1874e+06	3.90172e+06	5.74626e+06	6.39073e+06	4.85195e+06	5.22855e+06	5.74904e+06	6.58622e+06	5.33552e+06	5.27888e+06	5.599e+06	6.62328e+06	6.16719e+06	6.06786e+06	5.39907e+06
18:0/18:1	PC 36:1 (SM/PC)	16	168533	1.13106e+06	1.83508e+06	2.59299e+06	2.51123e+06	1.93e+06	1679392	2.39495e+06	3.36831e+06	2.54585e+06	2.35465e+06	2.58387e+06	3.3637e+06	2.87296e+06	2.62103e+06	2.34083e+06
18:1/18:1	PC 36:2 (SM/PC)	16	48080.3	396847	475758	717573	706866	447818	636290	687470	921790	728936	733699	751572	962733	784108	776393	601769
16:0/20:4	PC 36:4 (SM/PC)	16	35186.4	420584	626902	914605	1054511	818267	1.19914e+06	1054517	1.3193e+06	900702	858026	967938	1.20843e+06	1.12117e+06	995139	801566
18:0/20:1	PC 38:1 (SM/PC)	14	0	40251.5	67783.9	105556	112321	71944.9	0	154615	115828	97663.2	126122	89182.6	95736.8	186276	158776	65538.9
18:1/20:1	PC 38:2 (SM/PC)	15	5837.7	24915.8	16461.4	70506.6	60331.1	47414.2	110816	68706.4	82906	50114.4	71884.8	102715	63222.1	92229.8	90562.3	0
18:0/20:4	PC 38:4 (SM/PC)	16	41622.2	509891	591830	1.25079e+06	1.06015e+06	866864	1.00876e+06	1.14931e+06	1.47313e+06	1.13042e+06	1106720	1156204	1.45622e+06	1.29164e+06	1.22238e+06	826682
16:0/22:6	PC 38:6 (SM/PC)	16	42450	381509	473009	808452	750616	605751	1.05483e+06	713323	1.15778e+06	813886	1.14324e+06	813173	996492	879879	884859	635212
18:0/22:6	PC 40:6 (SM/PC)	16	14585.8	193476	321986	550853	557820	426033	434382	526310	799956	475136	516858	578740	765269	629598	523167	321780
Std & 16:0/18:0	PE 34:0 (-PE)	16	3541.1	369158	492492	746891	783130	695759	74724.6	728374	505124	725516	523998	691916	792584	661743	775961	817189
16:0/18:1	PE 34:1 (-PE)	16	13558.6	396083	502999	590935	531916	422527	250540	466315	592105	530954	536701	526289	578709	564695	582129	462686
18:0/18:1	PE 36:1 (-PE)	16	15583.2	632768	748850	891084	783054	690359	189530	742965	809637	793534	819144	830704	850441	826161	972447	716585
18:1/18:1	PE 36:2 (-PE)	16	22984.5	465971	633981	682496	628589	530497	327327	572771	665916	590594	615428	616505	594860	730189	672054	576540
16:0/20:4	PE 36:4 (-PE)	16	7187.5	116868	149670	182105	142282	141541	150073	165816	184976	146972	134498	151957	147953	160216	152568	135150
18:0/20:1	PE 38:1 (-PE)	14	0	60780.7	85478.6	90999.6	83917.4	68783.5	0	74247.9	75440.9	78993.1	76382.8	79038.4	88441.2	85921	87737.8	73326.2
18:1/20:1	PE 38:2 (-PE)	15	0	62018.3	76783.7	104162	84091	69921.3	34210.3	77218	89483.3	90318.6	95789.4	87952.3	89482	89475.8	93946.8	79539.6
18:0/20:4	PE 38:4 (-PE)	16	58669.4	914741	1.13815e+06	1.33362e+06	1.07843e+06	1.11891e+06	587769	1.22071e+06	1.20836e+06	1.08054e+06	1.09064e+06	1.10915e+06	1166785	1.23723e+06	1.1671e+06	1.0233e+06
16:0/22:6	PE 38:6 (-PE)	16	32986.9	566594	745409	891916	707323	684765	715766	707146	848702	642851	704857	680189	688508	775075	670761	674688
18:0/22:6	PE 40:6 (-PE)	16	109860	1.77238e+06	2163199	2.64636e+06	2.2836e+06	2.12736e+06	1.22555e+06	2.18097e+06	2.5189e+06	2.0846e+06	1.96001e+06	2156378	2.15471e+06	2.28696e+06	2.3498e+06	2.14187e+06
	*Std PC	50µg
	*Std PE	50µg
	g of tissue		0.155	0.1358	0.1575	0.1404	0.1174	0.1054	0.1001	0.1298	0.1266	0.1543	0.1923	0.13	0.1234	0.1455	0.1315	0.1015
			0.155	0.1358	0.1575	0.1404	0.1174	0.1054	0.1001	0.1298	0.1266	0.1543	0.1923	0.13	0.1234	0.1455	0.1315	0.1015
quantity (µg)																				MW
16:0/16:0	PC 32:0)		1233.95	1386.92	1144.87	1279.93	1665.87	1105.89	4287.08	857.649	1708.82	1076.09	981.033	1467.51	1297.86	1332.93	985.633	1914.89		PC 32:0 (SM/PC)	733.56
Std & 16:0/18:0	PC 34:0		322.581	368.189	317.46	356.125	425.894	474.383	499.5	385.208	394.945	324.044	260.01	384.615	405.186	343.643	380.228	492.611
16:0/18:1	PC 34:1		2692.61	2146.11	1415.13	1465.37	2067.51	1513.23	10075	999.054	2494	1409.57	1122.15	1755.96	1407.93	1815.14	1182.44	2454.22		PC 34:1 (SM/PC)	759.57
18:0/18:1	PC 36:1		836.249	761.552	665.573	661.245	812.423	601.931	3236.05	416.189	1275.48	672.576	500.537	810.353	715.033	845.573	510.759	1064.06		PC 36:1 (SM/PC)	787.6
18:1/18:1	PC 36:2		238.571	267.201	172.555	182.99	228.683	139.666	1226.08	119.467	349.054	192.575	155.966	235.708	204.651	230.78	151.295	273.542		PC 36:2 (SM/PC)	785.6
16:0/20:4	PC 36:4		174.592	283.184	227.373	233.236	341.152	255.202	2310.64	183.252	499.579	237.953	182.394	303.564	256.88	329.983	193.922	364.362		PC 36:4 (SM/PC)	781.57
18:0/20:1	PC 38:1		0	27.1018	24.5848	26.918	36.3377	22.4382	0	26.8686	43.8604	25.8012	26.8103	27.9694	20.3511	54.8249	30.9406	29.7916		PC 38:1 (SM/PC)	815.6
18:1/20:1	PC 38:2		28.9662	16.7761	5.97045	17.9801	19.5181	14.7876	213.533	11.9396	31.394	13.2395	15.2809	32.2134	13.4393	27.1452	17.6478	0		PC 38:2 (SM/PC)	813.62
18:0/20:4	PC 38:4		206.526	343.315	214.653	318.967	342.977	270.358	1943.81	199.725	557.829	298.64	235.26	362.608	309.553	380.156	238.204	375.779		PC 38:4 (SM/PC)	809.59
16:0/22:6	PC 38:6		210.634	256.874	171.557	206.166	242.837	188.922	2032.58	123.96	438.415	215.017	243.024	255.027	211.828	258.967	172.432	288.744		PC 38:6 (SM/PC)	805.56
18:0/22:6	PC 40:6		72.3736	130.27	116.783	140.474	180.464	132.871	837.019	91.4609	302.919	125.524	109.871	181.504	162.676	185.304	101.949	146.269		PC 40:6 (SM/PC)	833.6
Std & 16:0/18:0	PE 34:0		322.581	368.189	317.46	356.125	425.894	474.383	499.5	385.208	394.945	324.044	260.01	384.615	405.186	343.643	380.228	492.611
16:0/18:1	PE 34:1		1235.14	395.043	324.233	281.764	289.275	288.088	1674.75	246.615	462.953	237.145	266.313	292.548	295.849	293.246	285.249	278.913		PE 34:1 (-PE)	717.52
18:0/18:1	PE 36:1		1419.57	631.106	482.709	424.878	425.853	470.701	1266.92	392.924	633.036	354.424	406.463	461.764	434.764	429.025	476.508	431.966		PE 36:1 (-PE)	745.56
18:1/18:1	PE 36:2		2093.8	464.748	408.664	325.421	341.85	361.704	2188.03	302.916	520.665	263.782	305.378	342.697	304.106	379.187	329.313	347.545		PE 36:2 (-PE)	743.54
16:0/20:4	PE 36:4		654.754	116.561	96.4776	86.8296	77.3781	96.5055	1003.17	87.6936	144.628	65.6434	66.7388	84.4686	75.6368	83.1999	74.7597	81.4701		PE 36:4 (-PE)	739.51
18:0/20:1	PE 38:1		0	60.6211	55.0995	43.3896	45.6373	46.8981	0	39.2667	58.9855	35.2814	37.9015	43.9351	45.2131	44.6187	42.9924	44.2019		PE 38:1 (-PE)	773.6
18:1/20:1	PE 38:2		0	61.8555	49.4948	49.6653	45.7317	47.6738	228.681	40.8375	69.965	40.3398	47.5311	48.8901	45.7452	46.4647	46.0348	47.9474		PE 38:2 (-PE)	771.6
18:0/20:4	PE 38:4		5344.56	912.339	733.65	635.884	586.49	762.897	3928.97	645.583	944.789	482.613	541.179	616.542	596.486	642.494	571.888	616.856		PE 38:4 (-PE)	767.54
16:0/22:6	PE 38:6		3004.98	565.106	480.491	425.275	384.668	466.887	4784.57	373.981	663.58	287.123	349.753	378.097	351.98	402.496	328.679	406.709		PE 38:6 (-PE)	763.57
18:0/22:6	PE 40:6		10007.8	1767.72	1394.4	1261.81	1241.9	1450.48	8192.24	1153.43	1969.47	931.065	972.565	1198.67	1101.54	1187.62	1151.43	1291.15		PE 40:6 (-PE)	791.5
			30100.2	11330.8	8819.19	8780.44	10228.4	9185.89	50428.1	7083.23	13959.3	7612.49	7086.17	9669.25	8661.9	9656.43	7652.53	11443.6
molesx10*-6/g of tissue
16:0/16:0	PC 32:0		1.68213	1.89067	1.56071	1.74481	2.27095	1.50756	5.84422	1.16916	2.32949	1.46694	1.33736	2.00053	1.76927	1.81707	1.34363	2.61041
16:0/18:1	PC 34:1		3.54491	2.82543	1.86307	1.92921	2.72195	1.99222	13.2641	1.31529	3.28344	1.85575	1.47735	2.31178	1.85359	2.38969	1.55672	3.23106
18:0/18:1	PC 36:1		1.06177	0.966928	0.845065	0.839569	1.03152	0.76426	4.10875	0.528426	1.61945	0.853957	0.635522	1.02889	0.907863	1.07361	0.6485	1.35101
18:1/18:1	PC 36:2		0.30368	0.340124	0.219647	0.23293	0.291093	0.177782	1.56069	0.152071	0.444315	0.245131	0.19853	0.300035	0.260503	0.293762	0.192586	0.348195
16:0/20:4	PC 36:4		0.223387	0.362327	0.290919	0.29842	0.436496	0.326524	2.95641	0.234466	0.639199	0.304455	0.233369	0.388403	0.328672	0.422205	0.248119	0.466193
18:0/20:1	PC 38:1		0	0.0332292	0.0301432	0.0330039	0.0445533	0.0275113	0	0.0329433	0.0537768	0.0316347	0.0328719	0.034293	0.0249523	0.0672204	0.037936	0.0365272
18:1/20:1	PC 38:2		0.0356017	0.0206191	0.00733813	0.0220989	0.0239892	0.018175	0.262448	0.0146747	0.0385856	0.0162724	0.0187813	0.0395927	0.016518	0.0333635	0.0216905	0
18:0/20:4	PC 38:4		0.2551	0.42406	0.265138	0.393985	0.423643	0.333945	2.40098	0.246699	0.689027	0.368878	0.290592	0.447891	0.382357	0.469566	0.294228	0.46416
16:0/22:6	PC 38:6		0.261475	0.318877	0.212967	0.255928	0.301451	0.234523	2.52319	0.15388	0.544236	0.266916	0.301683	0.316583	0.262957	0.321475	0.214052	0.358439
18:0/22:6	PC 40:6		0.0868206	0.156274	0.140094	0.168515	0.216487	0.159395	1.0041	0.109718	0.363387	0.150581	0.131803	0.217735	0.195149	0.222294	0.1223	0.175467
16:0/18:1	PE 34:1		1.7214	0.550567	0.45188	0.392691	0.40316	0.401505	2.33408	0.343705	0.645213	0.330507	0.371158	0.407721	0.412321	0.408693	0.397548	0.388718
18:0/18:1	PE 36:1		1.90403	0.846486	0.647444	0.569878	0.571186	0.631339	1.69929	0.527019	0.849075	0.475379	0.545178	0.619352	0.583138	0.57544	0.639128	0.579384
18:1/18:1	PE 36:2		2.81599	0.625047	0.549619	0.437665	0.45976	0.486462	2.94273	0.407397	0.700251	0.354765	0.410709	0.460899	0.408997	0.509975	0.442898	0.467419
16:0/20:4	PE 36:4		0.885389	0.157619	0.130462	0.117415	0.104634	0.130499	1.35653	0.118583	0.195573	0.0887661	0.0902473	0.114222	0.10228	0.112507	0.101094	0.110168
18:0/20:1	PE 38:1		0	0.0783624	0.0712248	0.0560878	0.0589934	0.0606231	0	0.0507584	0.0762481	0.0456068	0.0489937	0.056793	0.058445	0.0576767	0.0555744	0.0571379
18:1/20:1	PE 38:2		0	0.0801652	0.0641456	0.0643666	0.0592687	0.0617857	0.296372	0.0529257	0.0906752	0.0522808	0.0616008	0.0633619	0.0592861	0.0602187	0.0596615	0.0621402
18:0/20:4	PE 38:4		6.96323	1.18865	0.955846	0.82847	0.764117	0.99395	5.11891	0.841107	1.23093	0.628779	0.705083	0.803271	0.77714	0.837082	0.745092	0.803679
16:0/22:6	PE 38:6		3.93544	0.740085	0.629269	0.556956	0.503776	0.611453	6.26606	0.48978	0.86905	0.376027	0.45805	0.49517	0.460967	0.527124	0.430451	0.532642
18:0/22:6	PE 40:6		12.6441	2.23338	1.76172	1.5942	1.56905	1.83257	10.3503	1.45727	2.48828	1.17633	1.22876	1.51442	1.39171	1.50047	1.45474	1.63127
																				Average APOE3	StDev	Average APOE3	StDev		T test
	PLs		38.3244	13.8389	10.6967	10.5362	12.2561	10.7521	64.2891	8.24587	17.1502	9.08895	8.57765	11.6209	10.2561	11.6994	9.00595	13.674		21.1174	15.0947	11.3842	2.15199		0.193525
	PCs		19.452	53.0283	50.8109	56.1727	63.3329	51.5425	52.7692	47.9916	58.3369	61.1788	54.3024	60.9738	58.5196	60.7743	51.963	66.1215		49.3875	7.83285	59.0213	3.24081		0.0657814
	Pes		80.548	46.9717	49.1891	43.8273	36.6671	48.4575	47.2308	52.0084	41.6631	38.8212	45.6976	39.0262	41.4804	39.2257	48.037	33.8785		50.6125	7.83285	40.9787	3.24081		0.0657814
	PC/PE		0.241496	1.12894	1.03297	1.28168	1.72724	1.06367	1.11726	0.922767	1.40021	1.57591	1.1883	1.56238	1.41077	1.54935	1.08173	1.95172		1.0645	0.249279	1.46505	0.194794		0.0368609
	PUFA		12.6108	3.34789	2.62469	2.61969	2.7506	2.79029	21.6262	2.19423	4.5314	2.1844	2.21083	2.78328	2.50952	2.91225	2.15534	2.91075
	omega 3		4.28373	1.21523	0.98233	0.9814	1.02171	1.00537	9.79334	0.753378	1.77667	0.793524	0.891536	1.02949	0.919072	1.07089	0.766803	1.06655
	PC		5.09033	6.93992	4.64474	3.81347	5.81169	3.93609	30.2933	2.83165	9.27927	5.07384	4.44079	5.93521	4.11688	6.83768	4.0593	7.2834
	PE		21.0783	6.14729	4.49649	2.97536	3.36473	3.7005	27.1138	3.06865	6.62707	3.21962	3.7371	3.79883	2.91817	4.41326	3.7526	3.73178
molesx10*-6/g of tissue
16:0/16:0	PC 32:0		1.14859	1.78797	1.33376	1.12424	1.70031	1.07074	5.21861	0.836588	2.16054	1.33855	1.27503	1.6757	1.21361	1.74741	1.16548	2.10283
16:0/18:1	PC 34:1		2.42053	2.67196	1.59215	1.24305	2.03799	1.41496	11.8442	0.94115	3.0453	1.69333	1.4085	1.93641	1.27145	2.29808	1.35033	2.6028
18:0/18:1	PC 36:1		0.724997	0.914407	0.72218	0.540961	0.772322	0.54281	3.66892	0.378113	1.50199	0.779217	0.605904	0.861827	0.622736	1.03245	0.562518	1.08831
18:1/18:1	PC 36:2		0.207358	0.321649	0.187707	0.150085	0.217949	0.126268	1.39362	0.108814	0.41209	0.223676	0.189278	0.251318	0.178689	0.282501	0.167052	0.280491
16:0/20:4	PC 36:4		0.152533	0.342646	0.248615	0.192281	0.326815	0.231912	2.63994	0.167771	0.59284	0.277808	0.222493	0.325338	0.225448	0.40602	0.215222	0.375544
18:0/20:1	PC 38:1		0	0.0314243	0.0257599	0.0212655	0.0333582	0.0195397	0	0.0235725	0.0498765	0.0288659	0.0313399	0.0287248	0.0171157	0.0646435	0.0329062	0.0294247
18:1/20:1	PC 38:2		0.0243095	0.0194991	0.00627106	0.014239	0.0179613	0.0129087	0.234354	0.0105004	0.035787	0.0148482	0.017906	0.033164	0.0113303	0.0320845	0.0188147	0
18:0/20:4	PC 38:4		0.174187	0.401026	0.226583	0.253857	0.317192	0.237182	2.14396	0.176525	0.639054	0.336593	0.277049	0.375166	0.262273	0.451565	0.255218	0.373906
16:0/22:6	PC 38:6		0.17854	0.301556	0.181998	0.164903	0.225704	0.166568	2.25309	0.110108	0.504764	0.243555	0.287623	0.265179	0.180372	0.309151	0.185672	0.288742
18:0/22:6	PC 40:6		0.0592828	0.147785	0.119722	0.10858	0.162089	0.113209	0.896615	0.0785082	0.337031	0.137402	0.12566	0.182381	0.13386	0.213772	0.106085	0.141348
16:0/18:1	PE 34:1		1.1754	0.520662	0.38617	0.253024	0.301856	0.285166	2.08422	0.245937	0.598418	0.30158	0.353861	0.341519	0.282826	0.393026	0.344839	0.313134
18:0/18:1	PE 36:1		1.30011	0.800507	0.553296	0.367191	0.427661	0.448404	1.51739	0.377106	0.787494	0.433773	0.519771	0.518787	0.399995	0.553381	0.554389	0.466726
18:1/18:1	PE 36:2		1.92281	0.591096	0.469696	0.282002	0.344233	0.345506	2.62771	0.291511	0.649464	0.323716	0.391568	0.386062	0.280546	0.490425	0.384176	0.376532
16:0/20:4	PE 36:4		0.60456	0.149058	0.11149	0.0756543	0.0783423	0.0926861	1.21132	0.0848519	0.181389	0.0809971	0.0860414	0.095676	0.0701574	0.108194	0.08769	0.0887462
18:0/20:1	PE 38:1		0	0.0741059	0.0608676	0.0361392	0.0441698	0.0430571	0	0.03632	0.070718	0.0416152	0.0467104	0.0475715	0.0400896	0.0554657	0.048206	0.0460278
18:1/20:1	PE 38:2		0	0.0758108	0.0548179	0.0414735	0.0443759	0.0438828	0.264646	0.0378708	0.0840987	0.047705	0.0587299	0.0530738	0.0406665	0.0579102	0.0517512	0.0500574
18:0/20:4	PE 38:4		4.75463	1.12409	0.816851	0.53381	0.572113	0.705946	4.57095	0.601851	1.14165	0.573747	0.672223	0.672843	0.533069	0.804993	0.646303	0.647408
16:0/22:6	PE 38:6		2.68719	0.699885	0.537764	0.358865	0.377189	0.43428	5.59529	0.35046	0.80602	0.343116	0.436703	0.414769	0.316194	0.506917	0.373379	0.429073
18:0/22:6	PE 40:6		8.63362	2.11207	1.50554	1.0272	1.17479	1.30157	9.2423	1.04274	2.30781	1.07338	1.1715	1.26853	0.954623	1.44295	1.26186	1.31407
% of PC																						Average APOE3	StDev	Average APOE3	StDev
16:0/16:0	PC 32:0		22.5642	25.7636	28.7154	29.4808	29.2568	27.203	17.2269	29.5442	23.2835	26.3814	28.7118	28.2332	29.4788	25.5556	28.7115	28.8716		0.501025		26.2194	3.27585	27.4034	1.74744
16:0/18:1	PC 34:1		47.5515	38.5013	34.2785	32.5964	35.067	35.9483	39.0984	33.2368	32.8183	33.3736	31.7174	32.6258	30.8838	33.6091	33.265	35.736		0.0402773		37.0348	3.51172	33.0036	0.992304
18:0/18:1	PC 36:1		14.2426	13.176	15.5483	14.1856	13.2891	13.7906	12.1113	13.3531	16.1865	15.3575	13.6441	14.5206	15.1264	15.0994	13.8575	14.9424		0.0273392		13.7121	0.729689	14.8418	0.625815
18:1/18:1	PC 36:2		4.07357	4.63477	4.04128	3.93565	3.75018	3.20796	4.60043	3.84277	4.44097	4.40842	4.26226	4.23436	4.3404	4.13154	4.11528	3.85109		0.249086		4.01083	0.326687	4.22304	0.142803
16:0/20:4	PC 36:4		2.99652	4.93732	5.35261	5.04217	5.62341	5.89192	8.71459	5.92486	6.38886	5.4753	5.01021	5.48149	5.47619	5.93798	5.30195	5.15617		0.956915		5.56042	0.978269	5.52852	0.31745
18:0/20:1	PC 38:1		0	0.452805	0.554605	0.557642	0.573984	0.496424	0	0.832464	0.537504	0.568916	0.705728	0.483973	0.415745	0.945401	0.810639	0.403996		0.177184		0.433491	0.216745	0.608988	0.158701
18:1/20:1	PC 38:2		0.477562	0.28097	0.135014	0.373388	0.309055	0.327957	0.773617	0.370824	0.385667	0.292641	0.403217	0.558768	0.275215	0.469231	0.463495	0		0.783786		0.381048	0.122271	0.356029	0.125058
18:0/20:4	PC 38:4		3.42192	5.77855	4.87827	6.65687	5.45782	6.02582	7.07734	6.23398	6.8869	6.63389	6.23873	6.32103	6.37068	6.60407	6.28724	5.13368		0.185738		5.69132	0.828987	6.30953	0.317233
16:0/22:6	PC 38:6		3.50744	4.34524	3.91837	4.32422	3.88361	4.23181	7.43757	3.88849	5.43969	4.80021	6.47685	4.4679	4.38128	4.52129	4.574	3.96439		0.46993		4.44209	0.74887	4.8282	0.565034
18:0/22:6	PC 40:6		1.16462	2.12949	2.57759	2.84728	2.78902	2.87618	2.95978	2.77253	3.63209	2.70804	2.82968	3.07287	3.25148	3.12639	2.61338	1.94069		0.191347		2.51456	0.433753	2.89683	0.37388
% of PE
16:0/18:1	PE 34:1		5.57636	8.46978	8.58826	8.50398	8.97118	7.70615	7.68694	8.0145	9.0299	9.36693	9.46885	8.99013	9.69191	8.90558	9.18935	8.391		0.00989253		7.93964	0.712371	9.12921	0.300053
18:0/18:1	PE 36:1		6.16799	13.0221	12.3051	12.3411	12.7101	12.1174	5.59635	12.289	11.883	13.4728	13.9084	13.6565	13.7071	12.5391	14.7735	12.5068		0.0453754		10.8186	2.46823	13.3059	0.7472
18:1/18:1	PE 36:2		9.12222	9.61556	10.4458	9.47791	10.2306	9.33675	9.69142	9.49965	9.80017	10.0545	10.4778	10.1627	9.61378	11.1125	10.2376	10.0899		0.0380922		9.6775	0.333852	10.1936	0.311787
16:0/20:4	PE 36:4		2.86816	2.42477	2.4795	2.5427	2.32834	2.50469	4.46753	2.76512	2.73709	2.51573	2.30236	2.51857	2.40416	2.45156	2.33678	2.37812		0.195122		2.7976	0.435122	2.45555	0.101188
18:0/20:1	PE 38:1		0	1.20551	1.35367	1.21462	1.31273	1.16355	0	1.18358	1.06711	1.29255	1.24991	1.25227	1.37379	1.2568	1.2846	1.2334		0.14079		0.929207	0.464604	1.2513	0.0508736
18:1/20:1	PE 38:2		0	1.23324	1.21913	1.3939	1.31886	1.18586	0.976056	1.23412	1.26902	1.4817	1.57154	1.39711	1.39356	1.31219	1.37908	1.34138		0.066369		1.07015	0.291059	1.3932	0.0677798
18:0/20:4	PE 38:4		22.557	18.2859	18.1664	17.9411	17.0033	19.0771	16.8584	19.6129	17.2272	17.8203	17.9878	17.7119	18.2673	18.2403	17.2228	17.3485		0.168379		18.6877	1.29592	17.7283	0.350669
16:0/22:6	PE 38:6		12.7486	11.3853	11.9596	12.0612	11.2101	11.7357	20.6363	11.4207	12.1625	10.657	11.6856	10.9183	10.8354	11.4862	9.94988	11.4978		0.149951		12.8947	1.9354	11.1491	0.558948
18:0/22:6	PE 40:6		40.9597	34.3578	33.4825	34.5235	34.9148	35.1728	34.087	33.9805	34.824	33.3385	31.3477	33.3926	32.7131	32.6957	33.6264	35.2131		0.0806149		35.1848	1.44372	33.3939	0.870456
	PC saturated		22.5642	25.7636	28.7154	29.4808	29.2568	27.203	17.2269	29.5442	23.2835	26.3814	28.7118	28.2332	29.4788	25.5556	28.7115	28.8716		0.501025		26.2194	3.27585	27.4034	1.74744
	PC MUFA		61.7942	52.1301	50.3815	47.3396	48.9301	50.2353	51.2097	47.4224	49.5424	49.3001	46.0672	47.6304	46.426	49.6539	47.9332	51.0824		0.140047		51.1804	2.89823	48.4544	1.44025
	PC PUFA		11.0905	17.1906	16.7268	18.8705	17.7539	19.0257	26.1893	18.8199	22.3475	19.6174	20.5555	19.3433	19.4796	20.1897	18.7766	16.1949		0.406698		18.2084	2.51795	19.5631	1.11447
	omega3/omega 6		1.36533	1.12048	1.33161	1.07731	1.22258	1.17959	1.4691	1.0685	1.31725	1.1318	1.49173	1.19297	1.19811	1.15802	1.14317	1.15026		0.926039		1.22931	0.119527	1.22291	0.0907892
	PE saturated
	PE MUFA		20.8666	33.5462	33.912	32.9315	34.5435	31.5097	23.9508	32.2208	33.0492	35.6684	36.6765	35.4587	35.7801	35.1262	36.8641	33.5625		0.0214623		30.4351	4.01323	35.2732	1.02045
	PE PUFA		79.1334	66.4538	66.088	67.0685	65.4565	68.4903	76.0492	67.7792	66.9508	64.3316	63.3235	64.5413	64.2199	64.8738	63.1359	66.4375		0.0214623		69.5649	4.01323	64.7268	1.02045
	omega3		53.7083	45.7431	45.4421	46.5848	46.1249	46.9085	54.7233	45.4012	46.9866	43.9955	43.0333	44.3109	43.5485	44.1819	43.5763	46.7109		0.0289041		48.0795	3.06815	44.543	1.15287

## Sheet: Raw data cholesterol
AIRES
		APOE3								APOE4
Tr (min)	Sample	1	2	3	4	5	6	7		9	10	11	12	13	14	15	16
22	Cholesterol-2,3,4-13C3	8638	9950	13813	13667	10881	8890	8834		9737	10772	15137	13807	10281	13069	12632	8265
22	Cholesterol	637457	695491	963487	944674	720915	583240	562517		631465	716061	1027640	913209	679885	870218	852111	519087
22.2	beta-cholestanol/Dihydrocholesterol	429	483	587	601	508	332	276		297	283	439	367	265	260	292	131
22.57	Desmosterol	531	583	953	858	593	519	363		444	531	796	652	481	628	517	275
23	Lathosterol	trace	0	0	0	0	0	0		0	0	0	0	0	0	0	0
24.83	Dihydrolanosterol	0	0	0	0	0	0	0		0	0	0	0	0	0	0	0
25.65	Lanosterol	0	0	0	0	0	0	0		0	0	0	0	0	0	0	0
		638417	696557	965027	946133	722016	584091	563156		632206	716875	1028875	914228	680631	871106	852920	519493
	Samples - weight (g of tissue)	0.155	0.1358	0.1575	0.1404	0.1174	0.1054	0.1001		0.1298	0.1266	0.1543	0.1923	0.13	0.1234	0.1455	0.1015
	5µg of standard chol.

## Sheet: Analysis cholesterol
		APOE3								APOE4							²
Tr (min)	Nom échantillon	1	2	3	4	5	6	7		9	10	11	12	13	14	15	16
22	Cholesterol-2,3,4-13C3	8638	9950	13813	13667	10881	8890	8834		9737	10772	15137	13807	10281	13069	12632	8265
22	Cholesterol	637457	695491	963487	944674	720915	583240	562517		631465	716061	1027640	913209	679885	870218	852111	519087
22.2	beta-cholestanol/Dihydrocholesterol	429	483	587	601	508	332	276		297	283	439	367	265	260	292	131
22.57	Desmosterol	531	583	953	858	593	519	363		444	531	796	652	481	628	517	275
	total	638417	696557	965027	946133	722016	584091	563156		632206	716875	1028875	914228	680631	871106	852920	519493
	Samples - weight	0.155	0.1358	0.1575	0.1404	0.1174	0.1054	0.1001		0.1298	0.1266	0.1543	0.1923	0.13	0.1234	0.1455	0.1015
		5µg of standard chol.
Units	Cholesterol-2,3,4-13C3	5	5	5	5	5	5	5		5	5	5	5	5	5	5	5
	Cholesterol	368.984	349.493	348.761	345.604	331.272	328.031	318.382		324.261	332.371	339.446	330.705	330.651	332.932	337.283	314.027
	beta-cholestanol	0.248321	0.242714	0.212481	0.219873	0.233434	0.186727	0.156215		0.152511	0.131359	0.145009	0.132904	0.128879	0.099472	0.115579	0.0792498
	Desmosterol	0.307363	0.292965	0.344965	0.313895	0.272493	0.291901	0.205456		0.227996	0.246472	0.262932	0.236112	0.233927	0.240263	0.204639	0.166364
	total	369.54	350.029	349.318	346.138	331.778	328.51	318.743		324.641	332.749	339.854	331.074	331.014	333.272	337.603	314.273
							729683
Normalisation Poid ech	Cholesterol-2,3,4-13C3	32.2581	36.8189	31.746	35.6125	42.5894	47.4383	49.95		38.5208	39.4945	32.4044	26.001	38.4615	40.5186	34.3643	49.2611
	Cholesterol	2380.54	2573.59	2214.36	2461.57	2821.74	3112.25	3180.64		2498.16	2625.37	2199.91	1719.74	2543.47	2697.99	2318.09	3093.86
	beta-cholestanol	1.60207	1.78729	1.34909	1.56604	1.98837	1.7716	1.56059		1.17497	1.03759	0.939786	0.691126	0.991373	0.806094	0.794361	0.780787
	Desmosterol	1.98299	2.15733	2.19025	2.23572	2.32107	2.76946	2.05251		1.75652	1.94686	1.70403	1.22783	1.79944	1.94703	1.40645	1.63906
		ApoE3			ApoE4		T.test
µg/g tissue	Cholesterol-2,3,4-13C3	39.4876	7.26447		37.3783	6.26184	0.570646
	Cholesterol	2677.81	370.377		2462.07	358.012	0.301723
	beta-cholestanol	1.66072	0.206241		0.902011	0.392267	2.26272e-06
	Desmosterol	2.24419	0.25733		1.6784	0.368529	0.000868266
	cholesterol/desmosterol	1200.48	1192.95	1011	1101.02	1215.71	1123.78	1549.63		1422.22	1348.51	1291.01	1400.63	1413.48	1385.7	1648.18	1887.59
	cholesterol/beta-cholestanol	1485.91	1439.94	1641.37	1571.84	1419.12	1756.75	2038.11		2126.14	2530.25	2340.87	2488.31	2565.6	3346.99	2918.19	3962.5
		ApoE3			ApoE4		T.test
	cholesterol/desmosterol	1199.23	105.186		1474.66	146.611	0.0129007
	cholesterol/beta-cholestanol	1621.86	163.039		2784.86	468.277	0.000341818
